# Supplementary material for: The frequency distribution of vitamin D Receptor fok I gene polymorphism among Ugandan pulmonary TB patients
Source: F1000Res. 2016 Jul 29;5:ISCB Comm J-1890. [Version 1] doi: 10.12688/f1000research.9109.1 (PMC5022702; doi:10.12688/f1000research.9109.1)
Supplement: Human VDR fokI gene nucleotide sequences — DNA nucleotide sequences of fok I gene showing recognition sites before identification of polymorphisms. [file f1000research-5-9803-s0000.tgz]

Archive with 1 entries (1 files):
- dd627c18-28f7-4ca7-a0ce-62126f7a4b2c_FOK_I_NUCLEOTIDE_SEQUENCES.txt
